# Supplementary material for: Calmodulin-binding transcription factor shapes the male courtship song in Drosophila
Source: PLoS Genet. 2019 Jul 25;15(7):e1008309. doi: 10.1371/journal.pgen.1008309 (PMC6690551; doi:10.1371/journal.pgen.1008309)
Supplement: S2 Table — (XLSX) [file pgen.1008309.s005.xlsx]

## Sheet: Fig. 1B-E
Fig. 1B-E
Inter-pulse interval (ms)
w1118	cro	w; cro/cro; BAC-CH321-22B08/+
20	20	20
20	21	20
20	21	20
20	21	20
20	22	21
20	22	22
20	22	22
20	23	23
21	23	23
21	23	23
21	23	24
21	23	24
21	23	24
21	23	25
22	23	25
22	24	25
22	24	25
22	24	25
22	24	26
22	24	26
22	24	26
22	24	26
22	24	26
23	25	26
23	25	26
23	25	26
23	25	26
23	25	26
23	25	27
23	25	27
23	25	27
23	25	27
23	25	27
23	26	27
23	26	27
23	26	27
23	26	27
23	26	27
24	26	27
24	26	27
24	26	27
24	26	27
24	26	27
24	26	28
24	26	28
24	26	28
24	26	28
24	26	28
24	26	28
24	27	28
24	27	28
24	27	28
24	27	28
24	27	28
25	27	28
25	27	28
25	27	28
25	27	28
25	27	28
25	27	28
25	27	28
25	27	28
25	27	28
25	27	28
25	27	28
25	27	28
25	27	28
25	27	28
25	27	28
25	27	28
25	28	29
25	28	29
25	28	29
25	28	29
25	28	29
25	28	29
25	28	29
25	28	29
25	28	29
25	28	29
26	28	29
26	28	29
26	28	29
26	28	29
26	28	29
26	28	29
26	28	29
26	28	29
26	28	29
26	28	29
26	28	29
26	28	29
26	28	29
26	28	29
26	28	29
26	29	29
26	29	29
26	29	29
26	29	29
26	29	29
26	29	29
26	29	29
26	29	29
26	29	30
26	29	30
26	29	30
26	29	30
26	29	30
26	29	30
26	29	30
26	29	30
27	29	30
27	29	30
27	29	30
27	29	30
27	29	30
27	29	30
27	29	30
27	29	30
27	29	30
27	29	30
27	29	30
27	29	30
27	29	30
27	30	30
27	30	30
27	30	30
27	30	30
27	30	30
27	30	30
27	30	30
27	30	30
27	30	30
27	30	30
27	30	30
27	30	30
27	30	30
27	30	30
27	30	30
27	30	30
27	30	30
27	30	30
28	30	30
28	30	30
28	30	31
28	30	31
28	30	31
28	30	31
28	30	31
28	30	31
28	30	31
28	30	31
28	30	31
28	30	31
28	30	31
28	30	31
28	30	31
28	30	31
28	30	31
28	30	31
28	30	31
28	30	31
28	30	31
28	31	31
28	31	31
28	31	31
28	31	31
28	31	31
28	31	31
29	31	31
29	31	31
29	31	31
29	31	31
29	31	31
29	31	31
29	31	31
29	31	31
29	31	31
29	31	31
29	31	31
29	31	31
29	31	31
29	31	31
29	31	31
29	31	31
29	31	31
29	31	31
29	31	31
29	31	31
29	31	31
29	31	31
29	31	31
29	31	31
29	31	31
29	31	31
29	31	31
29	31	31
29	31	31
29	31	31
29	31	31
29	31	32
29	31	32
29	31	32
29	31	32
29	31	32
29	31	32
29	32	32
29	32	32
29	32	32
29	32	32
29	32	32
29	32	32
29	32	32
29	32	32
29	32	32
29	32	32
29	32	32
30	32	32
30	32	32
30	32	32
30	32	32
30	32	32
30	32	32
30	32	32
30	32	32
30	32	32
30	32	32
30	32	32
30	32	32
30	32	32
30	32	32
30	32	32
30	32	32
30	32	32
30	32	32
30	32	32
30	32	32
30	32	32
30	32	32
30	32	32
30	32	32
30	32	32
30	32	32
30	32	32
30	32	32
30	32	32
30	32	32
30	32	32
30	32	32
30	32	32
30	32	32
30	32	32
30	32	33
30	32	33
30	32	33
30	32	33
30	32	33
30	32	33
30	32	33
30	33	33
30	33	33
30	33	33
30	33	33
30	33	33
30	33	33
30	33	33
30	33	33
31	33	33
31	33	33
31	33	33
31	33	33
31	33	33
31	33	33
31	33	33
31	33	33
31	33	33
31	33	33
31	33	33
31	33	33
31	33	33
31	33	33
31	33	33
31	33	33
31	33	33
31	33	33
31	33	33
31	33	33
31	33	33
31	33	33
31	33	33
31	33	33
31	33	33
31	33	33
31	33	33
31	33	33
31	33	33
31	33	33
31	33	33
31	33	33
31	33	33
31	33	33
31	33	33
31	33	33
31	33	33
31	33	33
31	33	33
31	33	33
31	33	33
31	33	33
31	33	33
31	33	33
31	33	33
31	33	33
31	33	33
31	34	33
31	34	33
31	34	33
31	34	34
31	34	34
31	34	34
31	34	34
31	34	34
31	34	34
31	34	34
31	34	34
32	34	34
32	34	34
32	34	34
32	34	34
32	34	34
32	34	34
32	34	34
32	34	34
32	34	34
32	34	34
32	34	34
32	34	34
32	34	34
32	34	34
32	34	34
32	34	34
32	34	34
32	34	34
32	34	34
32	34	34
32	34	34
32	34	34
32	34	34
32	34	34
32	34	34
32	34	34
32	34	34
32	34	34
32	34	34
32	34	34
32	34	34
32	34	34
32	34	34
32	34	34
32	34	34
32	34	34
32	34	34
32	34	34
32	34	34
32	34	34
32	34	34
32	34	34
32	34	34
32	34	34
32	34	34
32	34	34
32	34	34
32	34	34
32	34	34
32	34	34
32	35	34
32	35	34
32	35	34
32	35	34
32	35	34
32	35	34
32	35	34
32	35	34
32	35	34
32	35	34
33	35	34
33	35	34
33	35	34
33	35	34
33	35	34
33	35	34
33	35	34
33	35	34
33	35	34
33	35	34
33	35	34
33	35	34
33	35	34
33	35	34
33	35	34
33	35	34
33	35	34
33	35	34
33	35	35
33	35	35
33	35	35
33	35	35
33	35	35
33	35	35
33	35	35
33	35	35
33	35	35
33	35	35
33	35	35
33	35	35
33	35	35
33	35	35
33	35	35
33	35	35
33	35	35
33	35	35
33	35	35
33	35	35
33	35	35
33	35	35
33	35	35
33	35	35
33	35	35
33	35	35
33	35	35
33	35	35
33	35	35
33	35	35
33	35	35
33	35	35
33	35	35
33	35	35
33	35	35
33	36	35
33	36	35
33	36	35
33	36	35
33	36	35
33	36	35
33	36	35
33	36	35
33	36	35
33	36	35
33	36	35
34	36	35
34	36	35
34	36	35
34	36	35
34	36	35
34	36	35
34	36	35
34	36	35
34	36	35
34	36	35
34	36	35
34	36	35
34	36	35
34	36	35
34	36	35
34	36	35
34	36	35
34	36	35
34	36	35
34	36	35
34	36	35
34	36	35
34	36	35
34	36	36
34	36	36
34	36	36
34	36	36
34	36	36
34	36	36
34	36	36
34	36	36
34	36	36
34	36	36
34	36	36
34	36	36
34	36	36
34	36	36
34	36	36
34	36	36
34	36	36
34	36	36
34	36	36
34	36	36
34	36	36
34	36	36
34	36	36
34	36	36
34	36	36
34	36	36
34	36	36
34	36	36
34	36	36
34	37	36
34	37	36
34	37	36
34	37	36
34	37	36
34	37	36
34	37	36
34	37	36
34	37	36
34	37	36
34	37	36
34	37	36
34	37	36
34	37	36
34	37	36
34	37	36
34	37	36
34	37	36
34	37	36
34	37	36
34	37	36
34	37	37
34	37	37
35	37	37
35	37	37
35	37	37
35	37	37
35	37	37
35	37	37
35	37	37
35	37	37
35	37	37
35	37	37
35	37	37
35	37	37
35	37	37
35	37	37
35	37	37
35	37	37
35	37	37
35	37	37
35	37	37
35	37	37
35	37	37
35	37	37
35	37	37
35	37	37
35	37	37
35	37	37
35	37	37
35	38	37
35	38	37
35	38	37
35	38	37
35	38	37
35	38	37
35	38	37
35	38	37
35	38	37
35	38	37
35	38	37
35	38	37
35	38	37
35	38	37
35	38	37
35	38	37
35	38	37
35	38	37
35	38	37
35	38	37
35	38	37
35	38	38
35	38	38
35	38	38
35	38	38
35	38	38
35	38	38
35	38	38
35	38	38
35	38	38
35	38	38
35	38	38
35	38	38
35	38	38
35	38	38
35	38	38
35	38	38
35	38	38
35	39	38
35	39	38
35	39	38
35	39	38
35	39	38
35	39	38
35	39	38
35	39	38
35	39	38
35	39	38
36	39	38
36	39	38
36	39	38
36	39	38
36	39	38
36	39	38
36	39	38
36	39	39
36	39	39
36	39	39
36	39	39
36	39	39
36	39	39
36	39	39
36	39	39
36	39	39
36	39	39
36	39	39
36	39	39
36	39	39
36	39	39
36	39	39
36	39	39
36	39	39
36	39	39
36	39	39
36	39	39
36	39	39
36	40	39
36	40	39
36	40	39
36	40	39
36	40	39
36	40	39
36	40	39
36	40	39
36	40	39
36	40	39
36	40	40
36	40	40
36	40	40
36	40	40
36	40	40
36	40	40
36	40	40
36	40	40
36	40	40
36	40	40
36	40	40
36	40	40
36	40	40
36	40	40
36	40	40
36	40	40
36	40	41
36	40	41
36	40	41
36	40	41
37	40	41
37	40	41
37	40	41
37	40	41
37	41	41
37	41	41
37	41	41
37	41	41
37	41	41
37	41	41
37	41	41
37	41	41
37	41	41
37	41	41
37	41	41
37	41	42
37	41	42
37	41	42
37	41	42
37	41	42
37	41	42
37	41	42
37	41	42
37	41	42
37	41	42
37	41	42
37	41	42
37	41	42
37	41	42
37	41	42
37	41	42
37	41	42
37	41	43
37	41	43
37	41	43
37	41	43
37	41	43
37	41	43
37	41	43
37	41	43
37	41	43
37	41	44
37	42	44
37	42	44
37	42	44
37	42	44
37	42	44
37	42	44
37	42	44
38	42	44
38	42	44
38	42	44
38	42	45
38	42	45
38	42	45
38	42	45
38	42	45
38	42	46
38	42	46
38	42	46
38	42	46
38	42	46
38	42	46
38	42	46
38	43	46
38	43	46
38	43	47
38	43	47
38	43	48
38	43	48
38	43	48
38	43	48
38	43	49
38	43	49
38	43	49
38	43	49
38	43	49
38	43	49
38	43	49
38	43	49
38	43	50
38	43	50
38	43	50
39	43	50
39	43	51
39	43	51
39	43	52
39	43	52
39	43	52
39	43	53
39	43	54
39	44	54
39	44	54
39	44	54
39	44	54
39	44	55
39	44	55
39	44	55
39	44	55
39	44	56
39	44	56
39	44	56
39	44	56
39	44	57
39	44	57
39	44	57
39	44	57
39	44	59
39	44	59
39	44	59
39	44	59
39	44	60
39	45
39	45
39	45
39	45
39	45
39	45
39	45
39	45
39	45
39	45
39	45
39	45
39	45
39	45
39	45
39	45
39	45
40	45
40	45
40	45
40	45
40	45
40	45
40	45
40	45
40	45
40	46
40	46
40	46
40	46
40	46
40	46
40	46
40	46
40	46
40	46
40	46
40	46
40	46
40	46
40	46
40	47
40	47
40	47
40	47
40	47
40	47
40	47
40	47
40	47
40	48
40	48
41	48
41	48
41	48
41	48
41	48
41	49
41	49
41	49
41	49
41	49
41	49
41	49
41	50
41	50
41	50
41	50
41	51
41	51
41	51
41	51
41	51
41	51
41	51
41	51
41	52
41	53
41	53
41	53
42	53
42	53
42	53
42	54
42	54
42	54
42	55
42	55
42	56
42	57
42	57
42	57
42	58
42	58
43	58
43	58
43	59
43	59
43	59
43	59
43	60
43	60
43
43
43
43
43
43
43
43
43
43
43
43
43
44
44
44
44
44
44
44
44
44
44
44
44
44
44
44
44
45
45
45
45
45
45
45
45
45
45
45
45
45
45
45
45
46
46
46
46
46
46
46
46
46
46
46
46
46
46
46
47
47
47
47
47
47
47
47
47
47
47
47
47
47
48
48
48
48
48
48
48
48
49
49
49
50
50
50
50
50
50
50
50
50
50
51
51
51
51
51
51
51
51
51
52
52
53
53
53
53
53
53
53
54
54
54
54
54
54
54
54
54
54
55
55
55
55
55
56
56
56
56
56
56
56
56
56
57
57
57
57
57
57
58
58
58
58
58
58
58
58
58
59
59
59
59
59
59
59
59
60
60

## Sheet: Fig. 1G
Fig. 1G
	Polycyclic	Monocyclic	% of polycyclic pulses
w1118	3	490	0.61
cro	161	325	33.12
cro/+	7	590	1.17
cro/Df(2R)Np5	107	345	23.67
cro/Df(2R)w45-30n	136	309	30.56
cro/Df(2R)ED1791	176	325	35.12
cro/Df(2R)BSC408	198	483	29.07
cro/Df(2R)w73-2	8	498	1.58
w; cro/cro; BAC-CH321-2208/+	7	484	1.42

## Sheet: Fig. 2C
Fig. 2C
	Polycyclic	Monocyclic	% of polycyclic pulses
w1118	3	490	0.61
cro/CamtaMI01132A	6	584	1.01
cro/CamtaMI04570	159	334	32.25
cro/cro	161	325	33.12
cro/CamtaMI01580	127	381	25
cro/CamtaMB05101	13	543	2.33
cro/Camtaf05489	1	490	0.2

## Sheet: Fig. 2D
Fig. 2D
	Relative amount of Camta mRNA
	Trial 1	Trial 2	Trial 3
w1118	1	1	1
cro/Df(2R)BSC408	0.558046	0.247889	0.434047
cro/cro	0.321334	0.107865	0.242521
cro/CamtaMI04570	0.072823	0.141178	0.111549

## Sheet: Fig. 3B
Fig. 3B
	Polycyclic	Monocyclic	% of polycyclic pulses
w1118	4	425	0.93
cro-GAL4/+	5	446	1.11
cro/cro-GAL4	66	130	33.67
cro/cro-GAL4; UAS-Camta+/+	53	392	11.91

## Sheet: Fig. 3C-F
Fig. 3C-F
Inter-pulse interval (ms)
cro-GAL4/+	cro/cro-GAL4	cro/cro-GAL4; UAS-Camta+/+
20	20	20
20	23	21
21	25	22
21	28	23
22	29	23
22	29	23
22	29	24
22	30	24
22	30	25
22	30	25
23	30	25
23	31	25
23	31	26
23	32	26
23	32	26
23	32	26
24	32	26
24	33	26
24	33	26
24	33	26
24	34	26
24	34	26
24	34	26
24	34	27
24	35	27
24	35	27
24	35	27
25	35	27
25	35	27
25	36	27
25	36	27
25	36	27
25	36	27
25	37	27
25	37	27
25	37	27
25	37	27
25	37	28
25	37	28
25	37	28
25	37	28
25	37	28
26	37	28
26	37	28
26	37	28
26	37	28
26	38	28
26	38	28
26	38	28
26	38	28
26	38	29
26	38	29
26	39	29
26	39	29
26	39	29
27	39	29
27	39	29
27	40	29
27	40	29
27	40	29
27	40	29
27	40	29
27	41	29
27	42	29
27	43	29
27	43	29
27	44	29
27	44	29
27	44	29
27	45	29
27	46	29
27	47	29
27	47	29
27	48	29
27	51	29
27	60	29
27	20	29
27	23	29
27	25	29
27	28	29
27	29	29
27	29	29
27	29	29
28	30	29
28	30	30
28	30	30
28	30	30
28	31	30
28	31	30
28	32	30
28	32	30
28	32	30
28	32	30
28	33	30
28	33	30
28	33	30
28	34	30
28	34	30
28	34	30
28	34	30
28	35	30
28	35	30
28	35	30
28	35	30
28	35	30
28	36	30
28	36	30
28	36	30
28	36	30
28	37	30
28	37	30
28	37	30
28	37	30
28	37	30
28	37	30
28	37	31
29	37	31
29	37	31
29	37	31
29	37	31
29	37	31
29	37	31
29	38	31
29	38	31
29	38	31
29	38	31
29	38	31
29	38	31
29	39	31
29	39	31
29	39	31
29	39	31
29	39	31
29	40	31
29	40	31
29	40	31
29	40	31
29	40	31
29	41	31
29	42	31
29	43	31
29	43	31
29	44	31
29	44	31
29	44	31
29	45	31
29	46	31
29	47	31
29	47	31
29	48	31
30	51	31
30	60	32
30	20	32
30	23	32
30	25	32
30	28	32
30	29	32
30	29	32
30	29	32
30	30	32
30	30	32
30	30	32
30	30	32
30	31	32
30	31	32
30	32	32
30	32	32
30	32	32
30	32	32
30	33	32
30	33	32
30	33	32
30	34	32
30	34	32
30	34	32
30	34	32
30	35	32
30	35	32
30	35	32
30	35	32
30	35	32
30	36	32
30	36	32
30	36	32
30	36	32
30	37	32
30	37	32
30	37	32
30	37	32
30	37	32
31	37	32
31	37	32
31	37	32
31	37	32
31	37	32
31	37	32
31	37	32
31	37	32
31	38	32
31	38	32
31	38	32
31	38	33
31	38	33
31	38	33
31	39	33
31	39	33
31	39	33
31	39	33
31	39	33
31	40	33
31	40	33
31	40	33
31	40	33
31	40	33
31	41	33
31	42	33
31	43	33
31	43	33
31	44	33
31	44	33
31	44	33
31	45	33
31	46	33
31	47	33
31	47	33
31	48	33
31	51	33
31	60	33
31	20	33
31	23	33
31	25	33
31	28	33
31	29	33
31	29	33
31	29	33
31	30	33
31	30	33
31	30	33
31	30	33
31	31	33
31	31	33
31	32	33
31	32	33
32	32	33
32	32	33
32	33	33
32	33	33
32	33	33
32	34	33
32	34	33
32	34	33
32	34	33
32	35	33
32	35	33
32	35	33
32	35	33
32	35	33
32	36	33
32	36	34
32	36	34
32	36	34
32	37	34
32	37	34
32	37	34
32	37	34
32	37	34
32	37	34
32	37	34
32	37	34
32	37	34
32	37	34
32	37	34
32	37	34
32	37	34
32	38	34
32	38	34
32	38	34
32	38	34
32	38	34
32	38	34
32	39	34
32	39	34
32	39	34
32	39	34
32	39	34
32	40	34
32	40	34
32	40	34
32	40	34
32	40	34
32	41	34
32	42	34
32	43	34
32	43	34
32	44	34
32	44	34
32	44	34
32	45	34
32	46	34
32	47	34
32	47	34
32	48	34
32	51	34
32	60	34
32		34
33		34
33		34
33		34
33		35
33		35
33		35
33		35
33		35
33		35
33		35
33		35
33		35
33		35
33		35
33		35
33		35
33		35
33		35
33		35
33		35
33		35
33		35
33		35
33		35
33		35
33		35
33		35
33		35
33		35
33		35
33		35
33		35
33		35
33		35
33		35
33		35
33		35
33		35
33		35
33		35
33		35
33		35
33		35
33		35
33		35
33		35
33		35
33		35
33		35
33		35
33		35
33		36
33		36
33		36
33		36
33		36
33		36
33		36
33		36
34		36
34		36
34		36
34		36
34		36
34		36
34		36
34		36
34		36
34		36
34		36
34		36
34		36
34		36
34		36
34		36
34		36
34		36
34		36
34		36
34		36
34		36
34		36
34		36
34		36
34		36
34		36
34		36
34		36
34		36
34		36
34		36
34		36
34		36
34		36
34		36
34		36
34		36
34		36
34		36
34		36
34		36
34		36
34		36
34		36
34		36
34		36
34		36
34		36
34		36
34		36
34		36
34		36
34		36
34		36
34		36
34		36
34		36
34		36
34		36
34		36
34		36
34		36
35		37
35		37
35		37
35		37
35		37
35		37
35		37
35		37
35		37
35		37
35		37
35		37
35		37
35		37
35		37
35		37
35		37
35		37
35		37
35		37
35		37
35		37
35		37
35		37
35		37
35		37
35		37
35		37
35		37
35		37
35		37
35		37
35		37
35		37
35		38
35		38
35		38
35		38
35		38
35		38
35		38
35		38
35		38
35		38
35		38
35		38
35		38
35		38
35		38
35		38
35		38
35		38
35		38
35		38
35		38
35		38
35		38
35		38
36		38
36		38
36		38
36		38
36		38
36		38
36		38
36		38
36		38
36		38
36		38
36		39
36		39
36		39
36		39
36		39
36		39
36		39
36		39
36		39
36		39
36		39
36		39
36		39
36		39
36		39
36		39
36		39
36		39
36		39
36		39
36		39
36		39
36		39
36		39
36		39
36		39
36		39
36		40
36		40
36		40
36		40
36		40
36		40
36		40
36		40
36		40
36		40
36		40
36		40
37		40
37		40
37		40
37		40
37		40
37		40
37		40
37		40
37		40
37		40
37		41
37		41
37		41
37		41
37		41
37		41
37		41
37		41
37		41
37		41
37		41
37		41
37		41
37		41
37		41
37		41
37		41
37		41
37		41
37		42
37		42
37		42
37		42
37		42
37		42
37		42
37		42
37		42
37		42
37		42
37		42
37		42
37		43
37		43
38		43
38		43
38		43
38		43
38		43
38		43
38		43
38		43
38		44
38		44
38		44
38		44
38		44
38		44
38		44
38		44
38		44
38		45
38		45
38		45
38		45
38		45
38		45
38		45
38		45
38		45
38		45
38		45
38		45
38		45
38		46
39		47
39		47
39		47
39		47
39		47
39		47
39		47
39		47
39		47
39		47
39		47
39		48
39		48
39		48
39		48
39		48
39		49
39		49
39		49
39		49
39		49
39		50
39		50
39		51
40		51
40		51
40		51
40		51
40		52
40		52
40		53
40		53
40		54
40		54
40		54
40		54
40		56
40		56
40		57
40		57
40		57
40		57
40		57
40		59
40
40
40
40
40
40
40
41
41
41
41
41
41
41
41
41
41
41
41
41
41
41
42
42
42
42
42
42
42
42
42
42
42
43
43
43
43
43
43
43
44
44
44
44
44
44
44
44
44
44
44
45
45
45
45
45
45
45
45
45
45
45
45
46
46
46
46
46
46
46
46
46
46
47
47
47
47
47
47
47
47
47
47
48
48
48
48
49
49
49
50
50
51
51
51
51
52
52
53
53
53
54
54
54
54
54
55
55
55
55
56
57
57
57
58
58
58
58
59
59

## Sheet: Fig. 4A
Fig. 4A
	Power (a.u.)
Frequency (Hz)	w1118	cro/cro-GAL4	cro/cro-GAL4; UAS-Camta+/+	cro/cro-GAL4 (without song)
39	0.0863766	0.0725548	0.0703042	0.0764119
78.1	0.143434	0.0811616	0.108425	0.0741836
117.1	0.318986	0.0925252	0.173723	0.070429
156.2	0.60666	0.121556	0.342596	0.0697682
195.3	0.910127	0.214954	0.675835	0.0654983
234.3	1	0.458535	1	0.0575459
273.4	0.831863	0.643325	0.854459	0.0546855
312.5	0.759257	1	0.850955	0.0488074
351.5	0.674321	0.904314	0.728869	0.0453991
390.6	0.572969	0.63475	0.56675	0.0406827
429.6	0.476331	0.358514	0.469195	0.0367577
468.7	0.418874	0.254487	0.454417	0.03369
507.8	0.34856	0.247254	0.399063	0.0306483
546.8	0.307752	0.290591	0.412346	0.0276216
585.9	0.270021	0.305176	0.34902	0.0254028
625	0.228264	0.333915	0.355592	0.0240465
664	0.195828	0.352332	0.289556	0.0222099
703.1	0.176262	0.307717	0.230807	0.0208632
742.1	0.149522	0.228446	0.225587	0.0191718
781.2	0.132969	0.172987	0.252275	0.0184362
820.3	0.126375	0.149718	0.213822	0.0175599
859.3	0.109471	0.129186	0.193773	0.0158706
898.4	0.0974907	0.127945	0.213445	0.0158584
937.5	0.0913297	0.14097	0.268482	0.0140873
976.5	0.0806347	0.151215	0.186635	0.0133095
1015.6	0.0734997	0.145447	0.128722	0.0128083
1054.6	0.0662152	0.123738	0.164088	0.0129308
1093.7	0.0564145	0.0983803	0.117466	0.0133773
1132.8	0.0540858	0.0891347	0.101701	0.0173591
1171.8	0.0477179	0.0744639	0.0758386	0.0130438
1210.9	0.0399142	0.0649105	0.0638795	0.01135
1250	0.0385008	0.0656055	0.061851	0.0109929
1289	0.0326941	0.0664935	0.0951813	0.0107691
1328.1	0.0319133	0.0579434	0.0712445	0.0107243
1367.1	0.0280165	0.0521741	0.0584876	0.0108054
1406.2	0.0273079	0.0463508	0.0497231	0.0128647
1445.3	0.0271296	0.0461492	0.0430727	0.0120542
1484.3	0.0246534	0.0392703	0.0579087	0.0129448
1523.4	0.0207105	0.0332404	0.0550668	0.0108731
1562.5	0.0193363	0.0340547	0.060031	0.00928087
1601.5	0.0195977	0.0324416	0.0708242	0.00956863
1640.6	0.021664	0.0284941	0.0413047	0.0103304
1679.6	0.0232041	0.0250594	0.0267638	0.0150943
1718.7	0.0193957	0.0212243	0.0233149	0.0246971
1757.8	0.0293401	0.0223957	0.0208512	0.0147098
1796.8	0.0233568	0.0201696	0.0241537	0.0104243
1835.9	0.0268706	0.018725	0.0239416	0.00976794
1875	0.0240689	0.0175556	0.0165372	0.00898314
1914	0.018036	0.0155367	0.0225899	0.00795118
1953.1	0.0219313	0.014206	0.023365	0.00619564
1992.1	0.0158548	0.0131941	0.0179138	0.00585048
2031.2	0.00962425	0.0118706	0.0143455	0.00467268
2070.3	0.0109372	0.0120872	0.0135134	0.00449489
2109.3	0.00800997	0.0104947	0.0142512	0.00319518
2148.4	0.0108899	0.00905092	0.0152223	0.00310936
2187.5	0.00930787	0.00879151	0.0192688	0.00297765
2226.5	0.00649766	0.00920834	0.0161292	0.00308335
2265.6	0.00978617	0.00801664	0.013745	0.00273908
2304.6	0.007031	0.00660166	0.00848565	0.00355982
2343.7	0.00892477	0.00696155	0.00650944	0.00255301
2382.8	0.00567055	0.00737373	0.00674124	0.0019649
2421.8	0.00435517	0.00679605	0.00640365	0.00186412
2460.9	0.00361319	0.0053422	0.0064245	0.00156835
2500	0.0035057	0.00503623	0.00679789	0.00155769
2539	0.00404916	0.00551647	0.00750319	0.00173724
2578.1	0.0059781	0.00502792	0.00945949	0.00202198
2617.1	0.00435392	0.00359773	0.00672195	0.00119151
2656.2	0.00858011	0.00343029	0.00483654	0.00121526
2695.3	0.00643332	0.00366885	0.0067998	0.00119722
2734.3	0.0033728	0.00371563	0.00478819	0.000961571
2773.4	0.00340691	0.00291648	0.00677573	0.00119678
2812.5	0.00248307	0.00265659	0.0064711	0.00114914
2851.5	0.0015745	0.00251989	0.00786434	0.00114454
2890.6	0.00196906	0.00277684	0.00799693	0.00205137
2929.6	0.00244246	0.00213441	0.00420426	0.000886604
2968.7	0.00104967	0.00221845	0.00381794	0.000924339
3007.8	0.00170243	0.00201706	0.00288383	0.000904423
3046.8	0.00144037	0.0019439	0.00432586	0.000828579
3085.9	0.00392247	0.00178173	0.00294786	0.000534222
3125	0.00356881	0.00183138	0.00295019	0.000521185
3164	0.00177728	0.00139033	0.00248803	0.00077917
3203.1	0.005403	0.00139173	0.00250342	0.000646317
3242.1	0.00427314	0.00115498	0.00213454	0.000551697
3281.2	0.00402601	0.00126627	0.00202912	0.000571954
3320.3	0.00181137	0.00108572	0.00234746	0.000344812
3359.3	0.00162976	0.00102947	0.00214692	0.000351817
3398.4	0.0079523	0.00109257	0.00150583	0.000336955
3437.5	0.00206461	0.000965093	0.00165915	0.000323542
3476.5	0.0026782	0.000795405	0.00186007	0.000313835
3515.6	0.00150516	0.000852152	0.00161939	0.000394383
3554.6	0.00502887	0.000539164	0.00137661	0.000329342
3593.7	0.00320833	0.000647312	0.00113648	0.000396868
3632.8	0.00110079	0.000612843	0.00145176	0.00151576
3671.8	0.00168167	0.000507837	0.00184827	0.000302118
3710.9	0.00455706	0.000633405	0.00113037	0.000333382
3750	0.00111836	0.000526082	0.00102456	0.000628739
3789	0.00213608	0.000425787	0.0012569	0.000463988
3828.1	0.00300007	0.000344456	0.0010547	0.000355719
3867.1	0.00909656	0.000215797	0.000614006	0.000580391
3906.2	0.00467117	0.000229904	0.000722726	0.000478164
3945.3	0.00271262	0.000424179	0.0009781	0.000408628
3984.3	0.0110822	0.000356623	0.000756307	0.000303144
4023.4	0.0126189	0.000389353	0.00139445	0.000509237
4062.5	0.00178189	0.000220489	0.000343599	0.000740147
4101.5	0.00364239	0.000236962	0.000421894	0.000870148
4140.6	0.00551642	0.000173569	0.000386361	0.000419177
4179.6	0.00276825	7.24209e-05	0.000802662	0.000397577
4257.8	0.000555835	0.000222707	0.000579012	0.000226581
4296.8	0.0026712	0.000142227	0.000343708	0.000170511
4335.9	0.00332502	0.00022878	0.000517288	0.000207404
4375	0.00983862	0.000144735	0.000523922	0.000383964
4414	0.00967127	9.16744e-05	0.000395936	0.00047893
4453.1	0.00876009	3.65752e-05	0.000370042	0.000233186
4492.1	0.00456145	2.84575e-06	0.000243506	0.000474757
4531.2	0.00608388	5.73154e-05	0.000174142	0.000313557
4570.3	0.0089335	0.000141101	0.000449184	0.000520518
4609.3	0.00462553	6.4774e-05	0.000218643	0.00018333
4648.4	0.00874675	8.41725e-05	4.96912e-05	0.000142025
4687.5	0.00952422	6.96442e-06	0.000380143	0.000186818
4726.5	0.00107431	5.48937e-05	0.00040411	0.000100195
4765.6	0.000345386	5.97472e-05	0.000365487	0.000105744
4804.6	0.0029031	2.71895e-05	0.000260238	0.00012734

## Sheet: Fig. 4B, 4C
Fig. 4B and 4C
	Power (a.u.)
Frequency (Hz)	cro/cro-GAL4 (monocyclic)	cro/cro-GAL4 (polycyclic)
39	0.000993843	0.000220499
78.1	0.00779514	0.0012046
117.1	0.0404442	0.00111445
156.2	0.126559	0.00220697
195.3	0.3063	0.0162507
234.3	0.554335	0.124994
273.4	0.842309	0.407577
312.5	1	0.947128
351.5	0.950254	1
390.6	0.879153	0.360003
429.6	0.771326	0.108427
468.7	0.67996	0.0681255
507.8	0.563061	0.0594322
546.8	0.465	0.116225
585.9	0.379754	0.168266
625	0.307615	0.232681
664	0.239443	0.200701
703.1	0.186388	0.101556
742.1	0.147927	0.0525899
781.2	0.114791	0.0305462
820.3	0.0931681	0.0143748
859.3	0.0732806	0.0146495
898.4	0.0565575	0.0194493
937.5	0.0431337	0.013501
976.5	0.033328	0.0104459
1015.6	0.025791	0.011695
1054.6	0.0202677	0.0150703
1093.7	0.0152136	0.0133915
1132.8	0.0124623	0.00729892
1171.8	0.00991755	0.00411701
1210.9	0.0078524	0.00303275
1250	0.00663786	0.00240797
1289	0.00532497	0.00191704
1328.1	0.00388144	0.00247441
1367.1	0.00287337	0.00233925
1406.2	0.00250694	0.00164668
1445.3	0.00203516	0.00147457
1484.3	0.00137487	0.000995608
1523.4	0.00127759	0.000696708
1562.5	0.00112292	0.000750083
1601.5	0.000903379	0.000775729
1640.6	0.00070002	0.00066636
1679.6	0.000720392	0.000420394
1718.7	0.000664871	0.000275812
1757.8	0.000572652	0.000205522
1796.8	0.000477954	0.000282271
1835.9	0.000359159	0.000312433
1875	0.00028247	0.000304236
1914	0.000289885	0.000286758
1953.1	0.000196311	0.000171622
1992.1	0.00017863	9.94578e-05
2031.2	0.000181535	6.31471e-05
2070.3	0.000131443	6.57616e-05
2109.3	0.000133844	6.1063e-05
2148.4	0.000102446	8.33535e-05
2187.5	9.66239e-05	8.95141e-05
2226.5	8.25659e-05	7.28255e-05
2265.6	6.1821e-05	3.99088e-05
2304.6	5.20446e-05	2.29987e-05
2343.7	4.81933e-05	2.00186e-05
2382.8	3.90018e-05	2.5828e-05
2421.8	3.45871e-05	2.98383e-05
2460.9	2.94263e-05	3.83138e-05
2500	2.61455e-05	3.12624e-05
2539	2.6615e-05	2.39811e-05
2578.1	2.4769e-05	1.21759e-05
2617.1	2.38759e-05	8.40325e-06
2656.2	2.08037e-05	9.74154e-06
2695.3	1.80678e-05	1.29162e-05
2734.3	1.81503e-05	1.5865e-05
2773.4	1.5111e-05	2.01981e-05
2812.5	1.45769e-05	1.73239e-05
2851.5	1.57474e-05	1.13806e-05
2890.6	1.24322e-05	1.01185e-05
2929.6	1.16758e-05	8.74897e-06
2968.7	1.0122e-05	6.00455e-06
3007.8	7.83176e-06	7.58625e-06
3046.8	5.89501e-06	7.93157e-06
3085.9	6.30446e-06	9.93437e-06
3125	5.27243e-06	7.39689e-06
3164	5.06462e-06	5.47015e-06
3203.1	5.7112e-06	4.44107e-06
3242.1	6.00589e-06	3.52121e-06
3281.2	5.52969e-06	2.57222e-06
3320.3	5.10417e-06	3.30197e-06
3359.3	5.47972e-06	2.87552e-06
3398.4	6.74817e-06	3.23589e-06
3437.5	4.98198e-06	2.64861e-06
3476.5	5.34306e-06	2.15747e-06
3515.6	4.24164e-06	2.79973e-06
3554.6	3.74938e-06	2.09571e-06
3593.7	3.94077e-06	2.06123e-06
3632.8	4.66646e-06	2.40087e-06
3671.8	3.34186e-06	2.13749e-06
3710.9	2.9995e-06	1.662e-06
3750	2.03881e-06	1.47545e-06
3789	3.86538e-06	7.82993e-07
3828.1	2.73977e-06	1.29607e-06
3867.1	3.18454e-06	1.09212e-06
3906.2	2.49399e-06	1.3165e-06
3945.3	1.415e-06	1.51005e-06
3984.3	1.45437e-06	1.78219e-06
4023.4	1.62688e-06	9.08677e-07
4062.5	1.67614e-06	7.58167e-07
4101.5	1.96694e-06	5.56678e-07
4140.6	1.42983e-06	8.76526e-07
4179.6	1.05498e-06	8.49384e-07
4257.8	9.96361e-07	1.01682e-06
4296.8	8.04787e-07	9.44834e-07
4335.9	1.39363e-06	1.14171e-06
4375	7.96842e-07	7.99107e-07
4414	1.06275e-06	1.02054e-06
4453.1	6.80485e-07	5.48858e-07
4492.1	1.29387e-06	6.64825e-07
4531.2	1.13585e-06	7.65038e-07
4570.3	6.94434e-07	9.80914e-07
4609.3	1.42347e-06	1.10068e-06
4648.4	1.2455e-06	9.71671e-07
4687.5	1.43354e-06	5.56108e-07
4726.5	1.25891e-06	8.55572e-07
4765.6	1.1242e-06	8.23268e-07
4804.6	1.15174e-06	7.77337e-07
4843.7	7.77949e-07	8.58096e-07
4882.8	9.33327e-07	1.03457e-06
4921.8	8.32861e-07	8.23743e-07
4960.9	1.14397e-06	9.44815e-07

## Sheet: Fig. 4D
Fig. 4D
	Mean pulse career frequency (Hz)
	w1118	cro/cro-GAL4	cro/cro-GAL4; UAS-Camta+/+
Male #1	224.6	302.7	263.6
Male #2	224.6	312.5	234.3
Male #3	214.8	312.5	195.3
Male #4	214.8	341.7	234.3
Male #5	224.6	263.6	283.2
Male #6	224.6	322.2	234.3
Male #7	214.8	332	234.3
Male #8	214.8		234.3

## Sheet: Fig. 5A, 5B
Fig. 5A
	Polycyclic	Monocyclic	% of polycyclic pulses
UAS-Camta RNAi/+	11	510	2.11
cro-GAL4/+	38	811	4.47
cro-GAL4/UAS-Camta RNAi	351	655	34.89
Fig. 5B
	Polycyclic	Monocyclic	% of polycyclic pulses
UAS-Camta RNAi/+	11	510	2.11
elav-GAL4/UAS-Camta RNAi	107	385	21.74
nSyb-GAL4/UAS-Camta RNAi	111	380	22.6
repo-GAL4/UAS-Camta RNAi	6	438	1.35

[truncated: 2 more sheets: Fig. 5C, Fig. 7A-C]
